# Supplementary material for: Microbial Succession and Flavor Production in the Fermented Dairy Beverage Kefir
Source: mSystems. 2016 Oct 4;1(5):e00052-16. doi: 10.1128/mSystems.00052-16 (PMC5080400; doi:10.1128/mSystems.00052-16)
Supplement: Table S2 [file sys005162055st2.xlsx]

## Sheet: Spp. >1 probiotic-assoc. genes
Species	UniRef50 genes
Lactobacillus casei paracasei	UniRef50_K0N6Y4: Exopolysaccharide biosynthesis protein
	UniRef50_B3WA97: Prebacteriocin
	UniRef50_D4MCD9: Exopolysaccharide biosynthesis polyprenyl glycosylphosphotransferase
	UniRef50_S6CA35: Truncated bacteriocin ABC transporter ATP-binding and permease components
	UniRef50_F0TGY1: Exopolysaccharide biosynthesis protein
	UniRef50_K6PVY4: Prebacteriocin
	UniRef50_S6BTB5: Exopolysaccharide synthesis protein
	UniRef50_S2U8B2: Exopolysaccharide phosphogalactosyltransferase
Streptococcus thermophilus	UniRef50_S6C1D3: Truncated bacteriocin ABC transporter ATP-binding and permease components
	UniRef50_T0T7J2: Pleiotropic regulator of exopolysaccharide synthesis, competence and biofilm formation Ftr, nREfamily
	UniRef50_F8DFF3: Exopolysaccharide biosynthesis polyprenyl glycosylphosphotransferase
	UniRef50_Q03K73: Exopolysaccharide biosynthesis protein related to N-acetylglucosamine-1-phosphodiester alpha-N-acetylglucosaminidase
	UniRef50_W4KQU9: Pore-forming peptide bacteriocin
	UniRef50_W7VD14: Exopolysaccharide biosynthesis protein
	UniRef50_UPI000046DD7F: exopolysaccharide biosynthesis protein, truncated, partial
	UniRef50_R5ZYR0: Serine (Threonine) dehydratase involved in lantibiotic biosynthesis
	UniRef50_F5X0K2: Glycosyltransferase in exopolysaccharide biosynthesis
	UniRef50_Q5LZN9: Exopolysaccharide biosynthesis protein, sugar transferase
	UniRef50_Q5LZP0: Exopolysaccharide polymerization protein
	UniRef50_Q5LZP3: Exopolysaccharide biosynthesis protein
Lactobacillus delbrueckii	UniRef50_F0K085: Exopolysaccharide biosynthesis protein
	UniRef50_W5XGS2: Exopolysaccharide biosynthesis protein
	UniRef50_F6CC46: Exopolysaccharide biosynthesis protein
	UniRef50_D5GZ53: Response regulator bacteriocinproduction-related
	UniRef50_F0TGY1: Exopolysaccharide biosynthesis protein
	UniRef50_F6CC46: Exopolysaccharide biosynthesis protein
	UniRef50_W5XGS2: Exopolysaccharide biosynthesis protein
Clostridium tyrobutyricum	UniRef50_G7M1R9: Capsular exopolysaccharide family
	UniRef50_R4K4E3: Exopolysaccharide biosynthesis protein
	UniRef50_W6NKH4: Linocin_M18 bacteriocin protein
Lactococcus raffinolactis	UniRef50_S6CA35: Truncated bacteriocin ABC transporter ATP-binding and permease components
	UniRef50_I7JFK8: Exopolysaccharide biosynthesis protein
	UniRef50_I7LPF2: Exopolysaccharide biosynthesis protein
Brevibacterium linens	UniRef50_UPI0001BC2DFF: bacteriocin ABC transporter ATP-binding protein
	UniRef50_D6ZIG8: Bile acid transporter
	UniRef50_K9B0K5: Collagen adhesion protein
	UniRef50_A0JWH3: L-carnitine dehydratase/bile acid-inducible protein F
	UniRef50_UPI000050FBF9: L-carnitine dehydratase/bile acid-inducible protein F
	UniRef50_A0A022L0W5: Bile acid:sodium symporter
Enterococcus faecalis	UniRef50_R4A735: Collagen adhesion protein
	UniRef50_D4MFL5: ABC-type bacteriocin/lantibiotic exporters, contain an N-terminal double-glycine peptidase domain
	UniRef50_S4ERW5: Putative bacteriocin-processing/bacteriocin ABC transporter, ATP-binding protein
	UniRef50_F0PCJ3: Antimicrobial peptide, streptococcin A-M57 family protein
	UniRef50_P36962: Bacteriocin lactococcin-G subunit beta
	UniRef50_D4MFL5: ABC-type bacteriocin/lantibiotic exporters, contain an N-terminal double-glycine peptidase domain
	UniRef50_F3R8B9: Type 2 lantibiotic biosynthesis protein LanM
Lactococcus lactis	UniRef50_G8P9Z6: Pleiotropic regulator of exopolysaccharide synthesis, competence and biofilm formation Ftr, XRE family
	UniRef50_Q9CHP4: Collagen adhesin
	UniRef50_Q07596: Nisin leader peptide-processing serine protease NisP
	UniRef50_Q9CJB7: Lactococcin A secretion protein LcnD-like
	UniRef50_D2BND8: Mucus-binding protein, LPXTG-anchored
	UniRef50_K7VR84: CHW repeat-/cell adhesion domain-containing protease and peptidase
	UniRef50_K7VVE3: Lactococcin A1
	UniRef50_P0A313: Bacteriocin lactococcin-A
	UniRef50_P0A3M8: Lactococcin-A immunity protein
	UniRef50_K7VRC5: Bacteriocin immunity protein A3
	UniRef50_P0A3M8: Lactococcin-A immunity protein
	UniRef50_P42708: Nisin immunity protein
	UniRef50_F8LI03: Sal9 lantibiotic transport ATP-binding protein
	UniRef50_P23648: Nisin-resistance protein
	UniRef50_P42708: Nisin immunity protein
	UniRef50_Q03202: Nisin biosynthesis protein NisC
Leuconostoc mesenteroides	UniRef50_B1MWF8: ABC-type metal ion transport system, periplasmic component/surface adhesin
	UniRef50_Q03VR9: ABC-type metal ion transport system, periplasmic component/surface adhesin
	UniRef50_Q03V11: Prebacteriocin
	UniRef50_C2KM58: Sodium bile acid symporter family protein (Fragment)
	UniRef50_C2KM58: Sodium bile acid symporter family protein (Fragment)
Serratia proteamaculans	UniRef50_V6A4U5: Fimbrial adhesin
	UniRef50_L0MJS0: Capsular exopolysaccharide biosynthesis protein
	UniRef50_P16316: Serralysin B
	UniRef50_Q11137: Serralysin
