# Supplementary material for: Microbial Succession and Flavor Production in the Fermented Dairy Beverage Kefir
Source: mSystems. 2016 Oct 4;1(5):e00052-16. doi: 10.1128/mSystems.00052-16 (PMC5080400; doi:10.1128/mSystems.00052-16)
Supplement: Table S4 [file sys005162055st4.xlsx]

## Sheet: (A) Lk to Fr1
Compound	RT	CAS	LRI	Ref LRI	Non-spiked (%)	Spiked (%)	Difference (%)	Comment
3-Methylbutanol	6.992	123-51-3	728	733	0	0	0	0
2-Methylbutanol	7.058	137-32-6	731	755	2.64836	2.38948	-10.8343	Addition of Lk resulted in a decrease in the % of 2-Methylbutanol
Acetoin	7.188	513-86-0	737	709	64.2531	56.8963	-12.9302	Addition of Lk resulted in a decrease in the % of Acetoin
2,3-Butanediol	8.454	513-85-9	796	802	1.95582	3.20709	39.0156	Addition of Lk resulted in an increase in the % of 2,3-Butanediol
Acetic acid	5.938	64-19-7	667	629	10.2806	12.505	17.788	Addition of Lk resulted in an increase in the % of Acetic acid
2-Methylpropanoic acid	7.813	79-31-2	766	774	3.00368	3.13385	4.15373	Addition of Lk resulted in an increase in the % of 2-Methylpropanoic acid
2-Methyl-butanoic acid	10.25	116-53-0	863	831	1.09194	1.16558	6.31758	Addition of Lk resulted in an increase in the % of 2-Methyl-butanoic acid
Hexanoic acid	13.229	142-62-1	971	983	0.417244	0.390915	-6.73502	Addition of Lk resulted in a slight decrease in the % of Hexanoic acid
Octanoic acid	18.242	124-07-2	1156	1160	0.0989717	0.0839961	-17.8289	Addition of Lk resulted in a slight decrease in the % of Octanoic acid
Ethenyl acetate	4.683	108-05-4	557	564	0.779512	1.90845	59.1548	Addition of Lk resulted in an increase in the % of Ethenyl acetate
Ethyl acetate	4.929	141-78-6	587	614	0	0.122601	100	Addition of Lk resulted in an increase in the % of Ethyl acetate
Methyl-3-butyrate	10.071	503-74-2	856	848	6.453	8.81884	26.8271	Addition of Lk resulted in an increase in the % of Methyl-3-butyrate
2-Methylbutyl acetate	10.492	624-41-9	872	868	0.412686	0.466022	11.4448	Addition of Lk resulted in an increase in the % of 2-Methylbutyl acetate
Acetone	3.975	67-64-1	470	496	2.83156	3.28773	13.8747	Addition of Lk resulted in an increase in the % of Acetone
2-Heptanone	10.875	110-43-0	886	891	0.0754511	0.221024	65.8629	Addition of Lk resulted in an increase in the % of Heptanone

## Sheet: (B) Lm to Ick
Compound	RT	CAS	LRI	Ref LRI	Non-spiked (%)	Spiked (%)	Difference (%)	Comment
3-Methylbutanol	6.992	123-51-3	728	733	3.9219	0	-100	Addition of Lm resulted in a decrease in the % of 3-Methylbutanol
2-Methylbutanol	7.058	137-32-6	731	755	4.05425	1.49116	-63.2199	Addition of Lm resulted in a decrease in the % of 2-Methylbutanol
Acetoin	7.188	513-86-0	737	709	49.9092	60.0544	20.3273	Addition of Lm resulted in an increase in the % of Acetoin
2,3-Butanediol	8.454	513-85-9	796	802	2.3352	2.68347	14.914	Addition of Lm resulted in an increase in the % of 2,3-Butanediol
Acetic acid	5.938	64-19-7	667	629	7.27638	19.521	168.279	Addition of Lm resulted in an increase in the % of Acetic acid
2-Methylpropanoic acid	7.813	79-31-2	766	774	1.38398	3.01371	117.757	Addition of Lm resulted in an increase in the % of 2-Methylpropanoic acid
2-Methyl-butanoic acid	10.25	116-53-0	863	831	1.02922	0.92656	-9.9743	Addition of Lk resulted in an increase in the % of 2-Methyl-butanoic acid
Hexanoic acid	13.229	142-62-1	971	983	0.854592	0.585354	-31.5049	Addition of Lm resulted in a decrease in the % of Hexanoic acid
Octanoic acid	18.242	124-07-2	1156	1160	0.213918	0.143934	-32.7154	Addition of Lm resulted in a decrease in the % of Octanoic acid
Ethenyl acetate	4.683	108-05-4	557	564	1.07919	0.703702	-34.7936	Addition of Lm resulted in a decrease in the % of Ethenyl acetate
Ethyl acetate	4.929	141-78-6	587	614	0	0.0568603	0	Addition of Lk resulted in an increase in the % of Ethyl acetate
Methyl-3-butyrate	10.071	503-74-2	856	848	8.00842	7.20661	-10.0121	Addition of Lm resulted in a decrease in the % of Methyl-3-butyrate
2-Methylbutyl acetate	10.492	624-41-9	872	868	0.232015	0.463333	99.6999	Addition of Lk resulted in a decrease in the % of 2-Methylbutyl acetate
Acetone	3.975	67-64-1	470	496	2.27299	0.990241	-56.4343	Addition of Lm resulted in a decrease in the % of Acetone
2-Heptanone	10.875	110-43-0	886	891	0.150416	0.148133	-1.51796	Addition of Lm resulted in a decrease in the % of Heptanone
